# Supplementary material for: Development and Validation of a Machine Learning-Based Prediction Model for Illness Uncertainty in Patients with Malignant Tumors
Source: Healthcare (Basel). 2026 Jul 17;14(14):2160. doi: 10.3390/healthcare14142160 (PMC13410291; doi:10.3390/healthcare14142160)
Supplement: Supplementary file 1 [file healthcare-14-02160-s001.zip]

Archive with 3 entries (3 files):
- Ethical Approval Document (billingual)).pdf
- File S1. Informed Consent Form.pdf
- Supplementary Table.pdf
